# Supplementary material for: Current Practice of Assessing and Monitoring Muscle Strength, Muscle Mass and Muscle Function during Nutritional Care by Dietitians in Switzerland—An Online Survey
Source: Nutrients. 2022 Apr 22;14(9):1741. doi: 10.3390/nu14091741 (PMC9103861; doi:10.3390/nu14091741)
Supplement: Supplementary file 1 [file nutrients-14-01741-s001.zip]

Archive with 5 entries (5 files):
- SQ1.pdf
- Table S1.pdf
- Table S2.pdf
- Table S3.pdf
- Table S4.pdf
